# Supplementary material for: Androgen receptor-binding sites are highly mutated in prostate cancer
Source: Nat Commun. 2020 Feb 11;11:832. doi: 10.1038/s41467-020-14644-y (PMC7012874; doi:10.1038/s41467-020-14644-y)
Supplement: Supplementary file 3 — Supplementary Data 1 [file 41467_2020_14644_MOESM3_ESM.xlsx]

## Sheet: ARBS mut Table
peakname	chr	pos	REF	ALT	ARE-Motif-Status	On ARE Motif	Seen in number of patients (N=196)
peakno_1073	7	142998305	C	A	FullMotif	FALSE	1
peakno_1073	7	142998305	C	G	FullMotif	FALSE	1
peakno_1101	15	69760310	C	G	NoMotif	FALSE	2
peakno_1101	15	69760310	C	G	NoMotif	FALSE	2
peakno_1041	5	150472	T	C	NoMotif	FALSE	1
peakno_298	2	559075	A	C	NoMotif	FALSE	1
peakno_334	9	571210	T	G	FullMotif	FALSE	1
peakno_290	17	814391	A	T	FullMotif	FALSE	1
peakno_2908	10	963179	T	G	NoMotif	FALSE	1
peakno_2336	16	2439281	G	C	NoMotif	FALSE	1
overlapped_read_179	19	2543618	C	T	FullMotif	FALSE	1
overlapped_read_179	19	2543751	G	A	FullMotif	FALSE	1
peakno_1110	18	2658266	C	G	NoMotif	FALSE	1
overlapped_read_10	7	2900793	C	T	NoMotif	FALSE	1
peakno_2358	4	3345264	C	G	FullMotif	FALSE	1
overlapped_read_181	19	3429533	G	C	FullMotif	FALSE	1
peakno_1056	5	3741522	C	G	FullMotif	FALSE	1
peakno_300	17	4040005	T	C	NoMotif	FALSE	1
peakno_311	2	4170589	G	T	NoMotif	FALSE	1
peakno_312	2	4306362	T	G	NoMotif	FALSE	1
peakno_750	6	4321332	T	G	NoMotif	FALSE	1
overlapped_read_434	19	4991990	T	C	NoMotif	FALSE	1
peakno_592	1	5787496	C	G	FullMotif	FALSE	1
overlapped_read_114	8	6456987	C	T	NoMotif	FALSE	1
overlapped_read_401	16	6679252	C	G	NoMotif	FALSE	1
peakno_1118	18	6992907	C	T	NoMotif	FALSE	1
overlapped_read_245	2	7172244	C	T	NoMotif	FALSE	1
peakno_1930	6	7557997	C	G	FullMotif	FALSE	1
peakno_2427	7	7593128	T	C	FullMotif	FALSE	1
peakno_1024	6	7688090	C	A	NoMotif	FALSE	1
peakno_1122	18	7690288	T	C	FullMotif	FALSE	1
overlapped_read_702	20	8075194	T	G	NoMotif	FALSE	1
overlapped_read_702	20	8075213	A	C	NoMotif	FALSE	1
overlapped_read_702	20	8075426	T	G	NoMotif	FALSE	1
overlapped_read_702	20	8075555	A	G	NoMotif	FALSE	1
overlapped_read_627	1	8319331	C	G	NoMotif	FALSE	1
peakno_596	1	8690446	T	C	NoMotif	FALSE	1
overlapped_read_399	11	9590532	A	G	FullMotif	FALSE	1
peakno_2871	3	9816546	C	A	NoMotif	FALSE	1
peakno_2382	4	10008010	T	C	NoMotif	FALSE	1
onlynormal_read_263	Y	10038034	G	T	FullMotif	FALSE	1
peakno_2451	7	10084516	T	C	FullMotif	FALSE	1
peakno_2453	7	10305646	A	T	NoMotif	FALSE	1
peakno_884	11	10313317	C	T	NoMotif	FALSE	1
peakno_2384	4	10531916	C	G	FullMotif	FALSE	1
peakno_1248	20	10535007	T	C	FullMotif	FALSE	1
peakno_573	2	10597729	T	G	NoMotif	FALSE	1
onlynormal_read_169	11	10608236	G	A	FullMotif	FALSE	1
peakno_1253	20	10639675	C	G	NoMotif	FALSE	1
peakno_2396	19	10851692	G	A	NoMotif	FALSE	1
peakno_2454	7	11069620	G	T	NoMotif	FALSE	1
peakno_2454	7	11069740	C	G	NoMotif	FALSE	1
peakno_2395	4	11233869	A	T	NoMotif	FALSE	1
overlapped_read_291	6	11288421	C	G	FullMotif	FALSE	1
peakno_2793	X	11344673	A	C	NoMotif	FALSE	1
peakno_2399	19	11455158	G	A	FullMotif	FALSE	1
peakno_2399	19	11455291	A	C	FullMotif	FALSE	1
peakno_972	11	11605939	C	T	FullMotif	FALSE	1
overlapped_read_248	2	11679820	A	G	NoMotif	FALSE	1
peakno_880	12	11837113	T	G	FullMotif	TRUE	1
onlynormal_read_104	2	11838150	G	A	FullMotif	FALSE	1
peakno_973	11	12270360	C	T	NoMotif	FALSE	1
peakno_1058	6	12492508	G	A	NoMotif	FALSE	1
peakno_1069	11	12556200	G	C	FullMotif	FALSE	1
onlynormal_read_221	12	12658694	T	C	NoMotif	FALSE	1
peakno_3018	10	12762427	T	A	NoMotif	FALSE	1
peakno_3021	10	13550876	G	C	NoMotif	FALSE	1
peakno_2496	7	13939123	T	C	NoMotif	FALSE	1
peakno_1726	17	13956546	A	G	FullMotif	FALSE	1
peakno_2357	3	14270740	A	G	NoMotif	FALSE	1
peakno_2365	3	14494585	C	G	NoMotif	FALSE	1
peakno_1488	5	14523947	T	A	NoMotif	FALSE	1
peakno_1288	20	14561453	T	A	NoMotif	FALSE	1
peakno_756	2	14621766	T	G	NoMotif	FALSE	1
peakno_757	2	14695090	T	G	FullMotif	FALSE	1
peakno_1711	5	14717292	A	C	FullMotif	FALSE	1
peakno_485	17	14720994	T	A	NoMotif	FALSE	1
peakno_876	6	14792137	G	T	NoMotif	FALSE	1
overlapped_read_631	1	15064961	A	C	NoMotif	FALSE	1
peakno_1290	20	15400752	A	G	NoMotif	FALSE	1
overlapped_read_295	6	15454215	G	A	FullMotif	FALSE	1
peakno_3025	10	15643655	T	A	NoMotif	FALSE	1
peakno_1155	11	15690476	A	T	FullMotif	FALSE	1
peakno_2366	3	15715367	A	T	FullMotif	FALSE	1
onlynormal_read_222	12	15782466	A	C	FullMotif	FALSE	1
peakno_634	12	16329449	C	G	NoMotif	FALSE	1
peakno_636	12	16588977	C	G	FullMotif	FALSE	1
peakno_513	21	16808539	A	G	NoMotif	FALSE	1
peakno_2642	19	16844853	G	A	NoMotif	FALSE	1
peakno_1468	6	17159616	G	A	NoMotif	FALSE	1
peakno_1334	11	17397905	T	C	NoMotif	FALSE	1
overlapped_read_62	21	17452439	T	G	NoMotif	FALSE	1
peakno_2573	16	17479267	A	T	NoMotif	FALSE	1
peakno_2664	7	17598589	G	A	NoMotif	FALSE	1
peakno_1325	20	17665093	A	C	NoMotif	FALSE	1
peakno_1905	17	17678122	T	C	FullMotif	FALSE	1
peakno_2661	4	17742738	A	T	NoMotif	FALSE	1
peakno_2661	4	17742771	G	T	NoMotif	FALSE	1
peakno_1614	8	17931385	A	G	NoMotif	FALSE	1
peakno_214	X	18028464	G	A	NoMotif	FALSE	1
peakno_1336	11	18084552	A	G	NoMotif	FALSE	1
peakno_1850	22	18130378	G	A	NoMotif	FALSE	1
peakno_651	1	18791322	G	C	NoMotif	FALSE	1
peakno_1622	8	18812508	A	C	FullMotif	FALSE	1
peakno_780	2	18982148	C	T	NoMotif	FALSE	1
peakno_2577	16	19440672	T	G	NoMotif	FALSE	1
peakno_1633	8	19479863	T	G	NoMotif	FALSE	1
overlapped_read_284	22	19595370	C	G	FullMotif	FALSE	1
overlapped_read_404	11	19629244	G	A	FullMotif	FALSE	1
onlynormal_read_191	9	20298020	T	C	NoMotif	FALSE	1
peakno_810	12	20328795	T	A	FullMotif	FALSE	1
peakno_788	2	20333634	T	C	FullMotif	FALSE	1
peakno_2682	7	20647038	T	C	FullMotif	FALSE	1
peakno_587	17	20840444	T	G	NoMotif	FALSE	1
peakno_587	17	20840717	G	T	NoMotif	FALSE	1
peakno_717	21	20939246	T	C	NoMotif	FALSE	1
peakno_2685	7	20999412	A	G	NoMotif	FALSE	1
peakno_1014	1	21348632	G	A	NoMotif	FALSE	1
peakno_1349	11	21390465	G	T	FullMotif	FALSE	1
peakno_1349	11	21390511	A	T	FullMotif	FALSE	1
peakno_1349	11	21390551	A	T	FullMotif	FALSE	1
peakno_2115	13	21418070	A	T	FullMotif	FALSE	1
peakno_3099	10	21428000	G	C	NoMotif	FALSE	1
peakno_366	6	21557733	C	A	FullMotif	FALSE	1
overlapped_read_454	1	21658711	C	A	FullMotif	FALSE	1
peakno_553	9	21802286	T	G	NoMotif	FALSE	1
peakno_797	2	21865839	G	T	NoMotif	FALSE	1
peakno_1717	20	21975012	G	A	NoMotif	FALSE	1
peakno_1717	20	21975029	A	T	NoMotif	FALSE	1
peakno_919	9	22455273	A	G	NoMotif	FALSE	1
peakno_370	6	22599571	T	C	NoMotif	FALSE	1
peakno_2804	Y	22854605	T	A	FullMotif	FALSE	1
peakno_2804	Y	22854858	T	A	FullMotif	FALSE	1
peakno_2804	Y	22855030	T	C	FullMotif	FALSE	1
peakno_2804	Y	22855174	G	A	FullMotif	FALSE	1
peakno_2804	Y	22855189	T	C	FullMotif	FALSE	1
peakno_3106	10	22944414	A	T	NoMotif	FALSE	1
peakno_1735	20	23071261	G	C	NoMotif	FALSE	1
peakno_863	3	23155695	G	A	NoMotif	FALSE	1
peakno_2608	16	23355486	G	A	NoMotif	FALSE	1
peakno_2700	7	23374421	T	G	NoMotif	FALSE	1
overlapped_read_691	16	23435110	A	G	NoMotif	FALSE	1
peakno_1837	18	23463146	G	C	NoMotif	FALSE	1
peakno_726	21	23488288	C	A	NoMotif	FALSE	1
peakno_2413	3	23634483	T	C	NoMotif	FALSE	1
peakno_385	5	23727594	A	G	NoMotif	FALSE	1
onlynormal_read_196	2	23825520	G	C	FullMotif	FALSE	1
peakno_2414	3	24001249	A	G	FullMotif	FALSE	1
peakno_2705	7	24021601	C	T	FullMotif	TRUE	1
peakno_3110	10	24158382	T	C	NoMotif	FALSE	1
peakno_2717	7	24167697	G	C	NoMotif	FALSE	1
peakno_1742	3	24175134	C	T	NoMotif	FALSE	1
peakno_2415	3	24181690	A	T	FullMotif	FALSE	1
peakno_2415	3	24181717	G	T	FullMotif	FALSE	1
peakno_2718	7	24192150	A	T	NoMotif	FALSE	1
onlynormal_read_72	13	24200737	T	G	FullMotif	FALSE	1
overlapped_read_435	9	24381580	G	C	FullMotif	FALSE	1
peakno_2690	4	24520515	C	T	FullMotif	FALSE	1
peakno_1029	1	24711203	A	T	NoMotif	FALSE	1
onlynormal_read_284	16	24712278	A	G	FullMotif	FALSE	1
overlapped_read_470	2	24762935	C	G	NoMotif	FALSE	1
peakno_2655	3	24880102	G	C	NoMotif	FALSE	1
peakno_1662	3	25303825	C	T	FullMotif	FALSE	1
peakno_1032	1	25358988	C	A	NoMotif	FALSE	1
peakno_1847	18	25427466	T	G	NoMotif	FALSE	1
peakno_1847	18	25427499	A	T	NoMotif	FALSE	1
peakno_1847	18	25427524	A	C	NoMotif	FALSE	1
peakno_758	17	25574291	C	T	NoMotif	FALSE	1
peakno_758	17	25574496	T	G	NoMotif	FALSE	1
peakno_758	17	25574529	C	T	NoMotif	FALSE	1
peakno_388	6	25805386	T	A	NoMotif	FALSE	1
onlynormal_read_197	2	25841418	A	C	FullMotif	FALSE	1
peakno_2064	8	25954159	G	C	FullMotif	FALSE	1
peakno_1586	11	26040396	T	C	NoMotif	FALSE	1
peakno_2139	13	26071192	G	A	FullMotif	FALSE	1
peakno_2066	8	26123583	G	T	NoMotif	FALSE	1
peakno_2066	8	26123754	A	C	NoMotif	FALSE	1
peakno_2709	4	26147035	A	C	NoMotif	FALSE	1
peakno_389	6	27074433	C	A	NoMotif	FALSE	1
peakno_866	11	27223745	G	A	NoMotif	FALSE	1
peakno_1589	11	27226920	A	T	NoMotif	FALSE	1
peakno_2712	4	27323859	A	C	NoMotif	FALSE	1
peakno_864	3	27361990	G	A	FullMotif	FALSE	1
peakno_1002	12	27692281	G	T	NoMotif	FALSE	1
peakno_2099	15	27782664	T	G	NoMotif	FALSE	1
overlapped_read_37	7	27976575	A	T	NoMotif	FALSE	1
onlynormal_read_183	7	28076860	G	C	NoMotif	FALSE	1
peakno_2211	13	28176118	A	C	NoMotif	FALSE	1
peakno_1161	2	28189918	C	T	NoMotif	FALSE	1
peakno_3119	10	28228302	A	T	NoMotif	FALSE	1
peakno_2028	22	28332155	T	A	FullMotif	FALSE	1
peakno_1859	18	28614758	C	A	NoMotif	FALSE	1
peakno_1860	18	28779484	T	A	NoMotif	FALSE	1
peakno_2912	7	29270132	C	T	NoMotif	FALSE	1
peakno_1695	7	29331639	A	G	FullMotif	FALSE	1
peakno_2919	7	29417455	A	C	FullMotif	FALSE	1
peakno_2805	14	29451347	A	G	NoMotif	FALSE	1
peakno_2084	8	30349590	T	G	NoMotif	FALSE	1
overlapped_read_75	21	30518502	G	A	FullMotif	FALSE	1
peakno_2679	3	30559949	G	T	FullMotif	FALSE	1
peakno_2679	3	30560051	G	C	FullMotif	FALSE	1
overlapped_read_544	12	30589777	A	G	NoMotif	FALSE	1
peakno_398	5	30639098	T	C	NoMotif	FALSE	1
peakno_875	2	30827600	C	A	NoMotif	FALSE	1
peakno_2929	7	31010350	C	T	FullMotif	FALSE	1
peakno_2687	3	31297050	A	G	NoMotif	FALSE	1
peakno_2221	13	31666972	G	C	FullMotif	FALSE	1
peakno_2221	13	31667383	G	C	FullMotif	FALSE	1
peakno_2221	13	31667452	G	C	FullMotif	FALSE	1
peakno_1795	20	31961946	G	C	NoMotif	FALSE	1
peakno_568	5	32193880	T	A	FullMotif	FALSE	1
peakno_2693	3	32222144	C	G	NoMotif	FALSE	1
peakno_323	X	32244562	T	C	FullMotif	FALSE	1
peakno_1244	12	32340552	G	A	NoMotif	FALSE	1
onlynormal_read_64	8	32499482	G	T	FullMotif	FALSE	1
peakno_1799	20	32852113	T	C	FullMotif	FALSE	1
peakno_2696	3	32914737	C	G	NoMotif	FALSE	1
peakno_2849	14	33117830	A	T	NoMotif	FALSE	1
peakno_1427	1	33232952	A	C	NoMotif	FALSE	1
peakno_2085	8	33313332	G	A	NoMotif	FALSE	1
peakno_2116	15	33322828	T	G	FullMotif	FALSE	1
peakno_2691	19	33401903	A	C	FullMotif	FALSE	1
peakno_2117	15	33510945	G	T	NoMotif	FALSE	1
peakno_659	6	33681586	G	A	NoMotif	FALSE	1
peakno_2850	14	33688141	A	C	NoMotif	FALSE	1
peakno_662	6	33796338	G	C	NoMotif	FALSE	1
peakno_968	9	33878844	A	G	NoMotif	FALSE	1
peakno_968	9	33879157	C	A	NoMotif	FALSE	1
peakno_36	10	34038121	C	A	NoMotif	FALSE	1
peakno_36	10	34038410	C	T	NoMotif	FALSE	1
peakno_1437	1	34126010	C	G	NoMotif	FALSE	1
peakno_2866	14	34175064	G	T	NoMotif	FALSE	1
overlapped_read_461	1	34224647	A	C	FullMotif	FALSE	1
peakno_2246	13	34328243	T	C	NoMotif	FALSE	1
peakno_2125	15	34508767	T	C	NoMotif	FALSE	1
peakno_2255	13	34610345	C	T	NoMotif	FALSE	1
peakno_974	9	34674442	T	C	FullMotif	FALSE	1
peakno_2256	13	34736398	A	C	NoMotif	FALSE	1
peakno_44	10	34915280	C	G	FullMotif	FALSE	1
peakno_45	10	34922169	C	T	NoMotif	FALSE	1
peakno_2711	3	34932016	T	A	NoMotif	FALSE	1
peakno_976	9	35245143	C	T	NoMotif	FALSE	1
peakno_977	9	35258820	A	G	FullMotif	FALSE	1
peakno_977	9	35258859	T	A	FullMotif	TRUE	1
peakno_977	9	35258918	T	A	FullMotif	FALSE	1
peakno_1629	11	35412742	C	G	NoMotif	FALSE	1
peakno_1630	11	35448450	G	A	FullMotif	FALSE	1
peakno_170	4	35460460	C	A	NoMotif	FALSE	1
peakno_790	17	35525685	C	T	NoMotif	FALSE	1
peakno_2424	8	35634014	T	C	NoMotif	FALSE	1
overlapped_read_484	2	35839806	C	G	NoMotif	FALSE	1
peakno_50	10	36072497	C	A	NoMotif	FALSE	1
peakno_1164	20	36349783	T	A	NoMotif	FALSE	1
peakno_1175	20	36374043	T	G	NoMotif	FALSE	1
peakno_1637	11	36489591	T	A	NoMotif	FALSE	1
peakno_1638	11	36652513	T	G	NoMotif	FALSE	1
peakno_1453	1	36705592	A	G	NoMotif	FALSE	1
peakno_2996	7	36985880	C	G	NoMotif	FALSE	1
peakno_1189	20	37233462	T	A	NoMotif	FALSE	1
peakno_1135	21	37881720	G	A	NoMotif	FALSE	1
peakno_1135	21	37881721	C	G	NoMotif	FALSE	1
peakno_2961	14	37905854	A	G	NoMotif	FALSE	1
peakno_2961	14	37906009	T	C	NoMotif	FALSE	1
peakno_1136	21	38160773	T	G	NoMotif	FALSE	1
peakno_683	5	38167615	C	T	NoMotif	FALSE	1
peakno_2999	7	38280884	A	C	NoMotif	FALSE	1
overlapped_read_189	5	38667304	T	C	FullMotif	FALSE	1
peakno_690	5	38693112	C	A	FullMotif	FALSE	1
peakno_182	4	38874525	A	C	NoMotif	FALSE	1
overlapped_read_156	8	38883488	C	G	FullMotif	FALSE	1
onlynormal_read_210	2	38947701	C	A	NoMotif	FALSE	1
peakno_695	5	39905569	T	G	NoMotif	FALSE	1
peakno_695	5	39905635	A	G	NoMotif	FALSE	1
peakno_1526	18	39958833	A	C	FullMotif	FALSE	1
peakno_1526	18	39959055	A	G	FullMotif	FALSE	1
peakno_1526	18	39959096	A	C	FullMotif	FALSE	1
peakno_878	7	40279028	A	G	NoMotif	FALSE	1
peakno_878	7	40279536	G	A	NoMotif	FALSE	1
peakno_697	5	40307291	A	C	NoMotif	FALSE	1
peakno_696	6	40364294	T	C	NoMotif	FALSE	1
onlynormal_read_146	3	41013351	A	C	NoMotif	FALSE	1
peakno_1391	21	41179897	C	T	NoMotif	FALSE	1
peakno_1547	18	41377163	G	A	NoMotif	FALSE	1
onlynormal_read_47	17	41400377	C	G	NoMotif	FALSE	1
peakno_1282	12	41454966	T	G	NoMotif	FALSE	1
peakno_1557	18	41516389	G	C	NoMotif	FALSE	1
peakno_3223	2	41675631	C	T	FullMotif	FALSE	1
peakno_3072	6	41696305	G	T	FullMotif	FALSE	1
peakno_1080	5	42108658	G	T	NoMotif	FALSE	1
peakno_1080	5	42108864	G	C	NoMotif	FALSE	1
overlapped_read_358	3	42266931	C	T	FullMotif	FALSE	1
peakno_1712	3	42465926	T	C	NoMotif	FALSE	1
peakno_1206	20	42478815	C	T	NoMotif	FALSE	1
peakno_1393	21	42537338	C	G	NoMotif	FALSE	1
peakno_1395	21	42718364	A	G	NoMotif	FALSE	1
peakno_1395	21	42718583	T	A	NoMotif	FALSE	1
overlapped_read_336	6	42891450	G	C	FullMotif	FALSE	1
overlapped_read_83	21	42893490	A	T	NoMotif	FALSE	1
peakno_1561	18	42996376	A	G	NoMotif	FALSE	1
peakno_3080	6	43709953	G	C	FullMotif	FALSE	1
peakno_1565	21	43762219	C	A	FullMotif	FALSE	1
overlapped_read_84	21	44151642	G	C	FullMotif	FALSE	1
peakno_2071	11	44230582	C	G	FullMotif	FALSE	1
peakno_2071	11	44230698	G	T	FullMotif	FALSE	1
peakno_3087	6	44531310	G	T	NoMotif	FALSE	1
peakno_3087	6	44531408	A	T	NoMotif	FALSE	1
peakno_1914	4	45057428	A	T	FullMotif	FALSE	1
peakno_183	19	45198356	C	T	NoMotif	FALSE	1
overlapped_read_200	13	45429103	A	C	FullMotif	FALSE	1
peakno_1168	10	45559166	T	A	NoMotif	FALSE	1
peakno_201	3	45580367	T	G	FullMotif	FALSE	1
peakno_203	3	45659458	G	C	FullMotif	FALSE	1
peakno_3095	6	45992270	A	T	NoMotif	FALSE	1
peakno_364	1	46292975	A	G	NoMotif	FALSE	1
peakno_110	2	46361816	C	A	FullMotif	FALSE	1
peakno_2575	22	46371279	C	T	NoMotif	FALSE	1
peakno_1407	12	46544130	C	A	NoMotif	FALSE	1
peakno_3101	6	46789600	A	T	FullMotif	FALSE	1
peakno_3101	6	46789602	G	C	FullMotif	FALSE	1
overlapped_read_281	21	46853350	T	C	FullMotif	FALSE	1
peakno_2836	16	47020895	A	G	NoMotif	FALSE	1
peakno_2591	22	47045619	T	A	NoMotif	FALSE	1
peakno_2592	22	47197139	C	T	FullMotif	FALSE	1
peakno_2592	22	47197486	T	G	FullMotif	FALSE	1
peakno_115	2	47278140	C	T	NoMotif	FALSE	1
overlapped_read_566	4	47854166	C	T	NoMotif	FALSE	1
peakno_291	4	47872501	A	C	NoMotif	FALSE	1
peakno_291	4	47872903	A	G	NoMotif	FALSE	1
peakno_1578	21	47906693	T	G	FullMotif	FALSE	1
overlapped_read_502	1	48429560	T	G	FullMotif	FALSE	1
onlynormal_read_149	3	48443794	T	C	NoMotif	FALSE	1
peakno_1551	20	48512053	C	T	NoMotif	FALSE	1
peakno_2247	15	48755774	C	G	NoMotif	FALSE	1
peakno_2248	15	48767969	T	G	FullMotif	FALSE	1
peakno_1191	17	48986814	A	C	FullMotif	FALSE	1
peakno_1191	17	48986860	C	T	FullMotif	FALSE	1
peakno_1193	17	49665565	T	A	NoMotif	FALSE	1
peakno_374	1	49798986	T	C	NoMotif	FALSE	1
peakno_1789	6	49874786	T	C	NoMotif	FALSE	1
peakno_1926	14	49946335	C	G	FullMotif	FALSE	1
peakno_3085	7	50618798	T	G	NoMotif	FALSE	1
peakno_2429	15	50794276	T	C	NoMotif	FALSE	1
peakno_129	2	50945535	G	T	NoMotif	FALSE	1
peakno_194	19	51345555	A	G	NoMotif	FALSE	1
peakno_295	3	51534123	A	T	FullMotif	FALSE	1
peakno_3	6	51567655	A	T	NoMotif	FALSE	1
peakno_3	6	51567771	A	T	NoMotif	FALSE	1
peakno_3	6	51568104	G	C	NoMotif	FALSE	1
overlapped_read_66	7	51674552	C	G	NoMotif	FALSE	1
overlapped_read_67	7	51681679	T	G	FullMotif	FALSE	1
peakno_1650	20	52256400	A	C	NoMotif	FALSE	1
overlapped_read_503	1	52414646	T	C	FullMotif	FALSE	1
overlapped_read_262	14	52470212	A	G	FullMotif	FALSE	1
peakno_8	6	52590744	G	C	NoMotif	FALSE	1
peakno_9	6	52610519	T	A	NoMotif	FALSE	1
peakno_307	3	53520034	T	A	NoMotif	FALSE	1
peakno_307	3	53520193	T	A	NoMotif	FALSE	1
overlapped_read_85	17	53685026	C	G	FullMotif	FALSE	1
peakno_283	19	54022954	G	C	NoMotif	FALSE	1
peakno_283	19	54023049	C	G	NoMotif	FALSE	1
peakno_302	4	54502066	G	A	FullMotif	FALSE	1
overlapped_read_569	4	54542376	G	T	FullMotif	FALSE	1
peakno_2960	16	54679467	A	T	NoMotif	FALSE	1
peakno_2964	16	54961450	A	T	NoMotif	FALSE	1
onlynormal_read_37	7	55087425	T	C	NoMotif	FALSE	1
peakno_3107	7	55245531	T	G	NoMotif	FALSE	1
peakno_563	1	55354210	G	A	NoMotif	FALSE	1
overlapped_read_193	5	55354227	C	G	FullMotif	FALSE	1
peakno_316	3	55451586	A	T	NoMotif	FALSE	1
peakno_2465	15	55548280	G	C	FullMotif	FALSE	1
peakno_320	3	55816487	C	A	NoMotif	FALSE	1
peakno_1993	18	55952982	C	T	FullMotif	FALSE	1
peakno_1995	18	56217582	C	T	NoMotif	FALSE	1
peakno_350	12	56302875	A	G	NoMotif	FALSE	1
peakno_350	12	56303343	C	T	NoMotif	FALSE	1
overlapped_read_57	20	56348327	A	G	NoMotif	FALSE	1
peakno_3037	14	56356099	G	C	NoMotif	FALSE	1
peakno_321	3	56718289	T	C	NoMotif	FALSE	1
peakno_2000	18	56721103	T	C	NoMotif	FALSE	1
peakno_498	20	56721606	G	C	NoMotif	FALSE	1
overlapped_read_176	18	56722471	C	G	FullMotif	FALSE	1
peakno_1929	17	56736347	G	A	NoMotif	FALSE	1
peakno_322	3	56892256	A	G	NoMotif	FALSE	1
onlynormal_read_292	16	56951234	A	T	FullMotif	FALSE	1
peakno_3041	14	57127623	T	C	NoMotif	FALSE	1
peakno_293	19	57442484	T	A	NoMotif	FALSE	1
overlapped_read_96	17	57915320	C	T	FullMotif	FALSE	1
onlynormal_read_83	5	58613342	C	T	FullMotif	FALSE	1
peakno_663	1	58648782	A	G	NoMotif	FALSE	1
peakno_2703	8	58870292	G	C	NoMotif	FALSE	1
peakno_1644	17	58966806	G	A	NoMotif	FALSE	1
peakno_1368	5	59682848	A	T	FullMotif	FALSE	1
peakno_1369	5	59743505	A	T	NoMotif	FALSE	1
peakno_704	15	59879421	C	T	NoMotif	FALSE	1
overlapped_read_514	1	60209476	A	C	FullMotif	FALSE	1
peakno_1188	10	60228259	T	A	NoMotif	FALSE	1
overlapped_read_515	1	60894038	T	C	FullMotif	FALSE	1
peakno_1321	2	61243177	G	C	NoMotif	FALSE	1
overlapped_read_305	10	61346597	G	C	FullMotif	FALSE	1
peakno_319	4	61738125	C	T	NoMotif	FALSE	1
overlapped_read_306	10	61751412	G	A	FullMotif	FALSE	1
peakno_692	1	61819590	G	T	NoMotif	FALSE	1
peakno_3055	14	61897298	G	C	NoMotif	FALSE	1
peakno_530	12	61978827	C	A	FullMotif	FALSE	1
peakno_720	15	62042990	A	T	NoMotif	FALSE	1
peakno_1446	10	62135669	G	C	NoMotif	FALSE	1
peakno_1462	10	63492715	G	T	NoMotif	FALSE	1
peakno_406	17	63781684	C	G	NoMotif	FALSE	1
peakno_535	12	63833744	T	A	NoMotif	FALSE	1
peakno_2500	11	64145978	C	G	NoMotif	FALSE	1
peakno_2500	11	64145988	A	T	NoMotif	FALSE	1
peakno_2500	11	64146026	C	G	NoMotif	FALSE	1
peakno_2500	11	64146068	G	C	NoMotif	FALSE	1
peakno_3066	14	64150084	T	G	NoMotif	FALSE	1
onlynormal_read_185	10	64324200	C	G	NoMotif	FALSE	1
peakno_41	6	64516331	C	A	FullMotif	FALSE	1
peakno_3067	14	64899032	A	C	NoMotif	FALSE	1
peakno_1707	2	65330291	A	G	FullMotif	FALSE	1
onlynormal_read_224	1	65363870	C	T	NoMotif	FALSE	1
onlynormal_read_224	1	65363871	G	C	NoMotif	FALSE	1
peakno_227	13	65803092	G	T	FullMotif	FALSE	1
peakno_1084	1	65960059	A	G	NoMotif	FALSE	1
peakno_1085	1	66023852	A	C	NoMotif	FALSE	1
peakno_547	12	66024680	C	T	NoMotif	FALSE	1
peakno_503	17	66439756	G	A	FullMotif	FALSE	1
peakno_1682	5	66564754	C	T	NoMotif	FALSE	1
peakno_2917	8	66676125	T	G	FullMotif	FALSE	1
peakno_2917	8	66676128	C	T	FullMotif	FALSE	1
peakno_1718	2	66717973	A	C	NoMotif	FALSE	1
peakno_1718	2	66717980	T	G	NoMotif	FALSE	1
peakno_1718	2	66717992	G	C	NoMotif	FALSE	1
peakno_1801	5	66932001	A	C	NoMotif	FALSE	1
peakno_1801	5	66932054	G	T	NoMotif	FALSE	1
peakno_1803	5	67111842	C	T	FullMotif	FALSE	1
peakno_505	17	67336495	G	T	NoMotif	FALSE	1
peakno_505	17	67336496	A	G	NoMotif	FALSE	1
peakno_2977	16	67370407	T	C	NoMotif	FALSE	1
overlapped_read_217	5	67389256	A	G	FullMotif	FALSE	1
peakno_2923	8	67458761	T	C	NoMotif	FALSE	1
peakno_1805	5	67497902	T	A	NoMotif	FALSE	1
peakno_1805	5	67497950	C	A	NoMotif	FALSE	1
peakno_1805	5	67498121	T	A	NoMotif	FALSE	1
peakno_776	3	67757825	G	C	FullMotif	FALSE	1
peakno_2670	11	67850215	T	C	NoMotif	FALSE	1
peakno_2671	11	67906026	C	G	FullMotif	FALSE	1
overlapped_read_356	6	68060871	A	T	FullMotif	FALSE	1
peakno_6	7	68196238	T	G	NoMotif	FALSE	1
peakno_1907	15	68207203	A	G	NoMotif	FALSE	1
peakno_1907	15	68208097	C	T	NoMotif	FALSE	1
peakno_778	3	68532206	C	T	NoMotif	FALSE	1
peakno_865	11	68873734	G	T	NoMotif	FALSE	1
overlapped_read_388	3	68986519	G	A	FullMotif	FALSE	1
peakno_1809	4	68995724	A	C	NoMotif	FALSE	1
peakno_1845	X	69168387	C	G	FullMotif	FALSE	1
peakno_1746	2	69173482	G	T	FullMotif	FALSE	1
peakno_16	7	69313792	C	T	NoMotif	FALSE	1
peakno_1091	1	69554001	C	G	NoMotif	FALSE	1
peakno_1091	1	69554414	T	G	NoMotif	FALSE	1
overlapped_read_103	17	69634809	C	A	NoMotif	FALSE	1
peakno_1101	15	69760250	A	T	NoMotif	FALSE	1
peakno_819	16	69797835	A	G	NoMotif	FALSE	1
peakno_3188	14	69809631	C	G	NoMotif	FALSE	1
peakno_1106	15	69884435	T	C	NoMotif	FALSE	1
peakno_18	7	70044462	T	A	NoMotif	FALSE	1
peakno_2945	8	70500718	T	C	NoMotif	FALSE	1
peakno_703	17	70610923	T	G	NoMotif	FALSE	1
peakno_1114	15	70616749	C	G	NoMotif	FALSE	1
peakno_2196	18	70857084	A	G	NoMotif	FALSE	1
peakno_2196	18	70857187	T	C	NoMotif	FALSE	1
onlynormal_read_144	6	71109062	C	T	NoMotif	FALSE	1
peakno_139	6	71526468	T	G	FullMotif	FALSE	1
peakno_796	3	71594937	C	G	NoMotif	FALSE	1
peakno_1821	4	71759640	A	T	NoMotif	FALSE	1
peakno_713	17	71856853	A	T	FullMotif	FALSE	1
peakno_713	17	71856895	A	C	FullMotif	TRUE	1
peakno_713	17	71857133	G	T	FullMotif	FALSE	1
peakno_3182	9	71962768	A	C	FullMotif	FALSE	1
peakno_883	6	72103175	C	G	NoMotif	FALSE	1
overlapped_read_16	16	72222544	T	A	FullMotif	TRUE	1
peakno_1826	4	72363942	G	C	NoMotif	FALSE	1
peakno_1817	5	72811251	A	T	NoMotif	FALSE	1
peakno_1819	5	72840588	A	C	NoMotif	FALSE	1
overlapped_read_509	9	73095628	C	G	FullMotif	FALSE	1
onlynormal_read_135	10	73620761	C	G	NoMotif	FALSE	1
peakno_1823	5	73624179	A	T	NoMotif	FALSE	1
overlapped_read_565	2	73773267	A	G	NoMotif	FALSE	1
peakno_805	3	73803407	C	G	NoMotif	FALSE	1
peakno_3202	9	73878694	T	C	FullMotif	FALSE	1
peakno_2702	11	74088973	G	T	NoMotif	FALSE	1
peakno_1782	2	74101653	C	A	FullMotif	FALSE	1
peakno_1797	2	74104883	A	G	NoMotif	FALSE	1
overlapped_read_115	17	74170273	C	G	NoMotif	FALSE	1
onlynormal_read_70	8	74224785	T	C	NoMotif	FALSE	1
peakno_1831	4	74538722	T	G	FullMotif	FALSE	1
peakno_1832	4	74705451	T	C	NoMotif	FALSE	1
peakno_1834	4	74783665	C	A	NoMotif	FALSE	1
peakno_417	13	74803641	A	C	NoMotif	FALSE	1
peakno_3215	9	74912417	A	G	NoMotif	FALSE	1
overlapped_read_437	18	74975549	A	T	NoMotif	FALSE	1
peakno_421	13	75007295	T	A	NoMotif	FALSE	1
peakno_3219	9	75724544	G	A	NoMotif	FALSE	1
onlynormal_read_117	14	75808199	C	T	FullMotif	FALSE	1
peakno_1132	15	75819488	G	C	NoMotif	FALSE	1
peakno_1132	15	75819723	G	C	NoMotif	FALSE	1
peakno_83	14	76184290	G	T	NoMotif	FALSE	1
peakno_1511	10	76353384	T	A	FullMotif	FALSE	1
peakno_84	14	76451448	C	G	FullMotif	FALSE	1
peakno_1356	1	76534882	C	G	NoMotif	FALSE	1
peakno_1356	1	76534884	T	G	NoMotif	FALSE	1
onlynormal_read_249	12	76660907	T	G	FullMotif	FALSE	1
peakno_2733	11	76772447	T	A	NoMotif	FALSE	1
peakno_1166	6	77126691	G	C	NoMotif	FALSE	1
peakno_1166	6	77126803	T	C	NoMotif	FALSE	1
peakno_85	14	77371291	G	C	NoMotif	FALSE	1
peakno_130	7	78339069	C	T	FullMotif	FALSE	1
peakno_130	7	78339495	C	T	FullMotif	FALSE	1
peakno_2281	4	78974173	A	G	NoMotif	FALSE	1
peakno_1363	1	79015600	A	C	NoMotif	FALSE	1
peakno_2101	2	79330412	A	T	NoMotif	FALSE	1
peakno_3183	16	79424334	T	C	FullMotif	FALSE	1
peakno_1370	1	79757228	G	A	NoMotif	FALSE	1
peakno_2107	2	80019022	A	G	NoMotif	FALSE	1
overlapped_read_118	17	80071949	T	A	FullMotif	FALSE	1
overlapped_read_118	17	80072056	C	A	FullMotif	FALSE	1
overlapped_read_118	17	80072156	A	C	FullMotif	FALSE	1
peakno_2108	2	80119477	T	G	FullMotif	TRUE	1
peakno_3193	16	80232490	A	C	NoMotif	FALSE	1
peakno_3193	16	80232494	A	G	NoMotif	FALSE	1
overlapped_read_436	17	80255447	G	T	FullMotif	FALSE	1
overlapped_read_436	17	80255875	G	T	FullMotif	FALSE	1
peakno_138	7	80390036	C	A	NoMotif	FALSE	1
overlapped_read_345	10	80489478	C	G	FullMotif	FALSE	1
overlapped_read_345	10	80489492	G	C	FullMotif	FALSE	1
peakno_96	14	80520977	C	T	NoMotif	FALSE	1
peakno_2907	11	80610384	A	T	NoMotif	FALSE	1
peakno_104	9	80618973	T	G	NoMotif	FALSE	1
peakno_1371	1	80858562	A	C	NoMotif	FALSE	1
peakno_1374	1	81278045	C	T	NoMotif	FALSE	1
peakno_1934	10	81315888	G	C	NoMotif	FALSE	1
overlapped_read_187	8	81658440	G	C	NoMotif	FALSE	1
peakno_2315	4	81943018	G	C	NoMotif	FALSE	1
peakno_1376	1	81989073	A	G	NoMotif	FALSE	1
peakno_1937	10	82800786	C	G	NoMotif	FALSE	1
peakno_1937	10	82800839	G	A	NoMotif	FALSE	1
overlapped_read_274	14	82854410	T	C	FullMotif	FALSE	1
peakno_1938	10	83030295	C	T	NoMotif	FALSE	1
peakno_2331	4	83413064	C	G	NoMotif	FALSE	1
onlynormal_read_16	16	84233420	A	G	FullMotif	FALSE	1
onlynormal_read_16	16	84234074	A	T	FullMotif	FALSE	1
peakno_2924	11	84240437	C	T	FullMotif	FALSE	1
peakno_2924	11	84240550	G	A	FullMotif	FALSE	1
peakno_123	9	84462226	A	G	NoMotif	FALSE	1
peakno_123	9	84462387	G	A	NoMotif	FALSE	1
peakno_123	9	84462603	C	T	NoMotif	FALSE	1
peakno_2926	11	84578241	C	T	NoMotif	FALSE	1
peakno_121	14	84908717	A	G	NoMotif	FALSE	1
peakno_1234	9	85175468	T	C	NoMotif	FALSE	1
peakno_1233	14	85672350	G	A	NoMotif	FALSE	1
peakno_2931	11	85772837	G	C	NoMotif	FALSE	1
overlapped_read_276	14	85823430	T	C	FullMotif	FALSE	1
overlapped_read_276	14	85823933	A	G	FullMotif	FALSE	1
peakno_1641	1	85893169	G	T	FullMotif	FALSE	1
peakno_1642	1	86899835	T	C	NoMotif	FALSE	1
peakno_1642	1	86899983	C	T	NoMotif	FALSE	1
peakno_2318	5	86982313	A	G	NoMotif	FALSE	1
peakno_1266	9	87513248	C	G	NoMotif	FALSE	1
peakno_2329	5	87552011	A	T	NoMotif	FALSE	1
peakno_1178	3	87645326	C	G	FullMotif	FALSE	1
peakno_2530	4	88340784	A	T	FullMotif	FALSE	1
peakno_1272	9	88661138	A	C	NoMotif	FALSE	1
peakno_2534	4	88964336	G	T	NoMotif	FALSE	1
peakno_2536	4	89435913	A	G	FullMotif	FALSE	1
peakno_605	13	89601019	T	G	FullMotif	FALSE	1
peakno_1304	9	89735684	C	A	NoMotif	FALSE	1
peakno_1304	9	89735685	G	C	NoMotif	FALSE	1
peakno_1326	12	89771171	C	A	NoMotif	FALSE	1
peakno_2549	4	90166805	A	C	FullMotif	FALSE	1
peakno_2549	4	90166897	A	G	FullMotif	FALSE	1
overlapped_read_361	6	90651273	A	G	FullMotif	FALSE	1
overlapped_read_86	7	91258119	C	A	NoMotif	FALSE	1
overlapped_read_86	7	91258322	A	T	NoMotif	FALSE	1
peakno_1332	12	91782940	A	G	NoMotif	FALSE	1
peakno_2551	4	91959266	G	T	FullMotif	FALSE	1
peakno_2780	8	92007982	G	A	NoMotif	FALSE	1
overlapped_read_615	12	92112066	C	G	FullMotif	FALSE	1
overlapped_read_615	12	92112237	A	C	FullMotif	FALSE	1
peakno_1461	6	92216393	T	G	NoMotif	FALSE	1
overlapped_read_616	12	92424795	T	G	FullMotif	FALSE	1
peakno_2552	4	92761717	T	A	FullMotif	FALSE	1
peakno_1814	1	93340903	A	G	NoMotif	FALSE	1
peakno_2555	4	93358658	G	T	NoMotif	FALSE	1
peakno_2807	8	93977272	A	G	NoMotif	FALSE	1
peakno_1484	6	94052191	C	T	NoMotif	FALSE	1
peakno_1484	6	94052549	A	C	NoMotif	FALSE	1
peakno_2808	8	94080441	T	A	NoMotif	FALSE	1
overlapped_read_618	12	94178554	A	G	FullMotif	FALSE	1
overlapped_read_618	12	94178646	G	A	FullMotif	FALSE	1
overlapped_read_618	12	94178647	G	A	FullMotif	FALSE	1
overlapped_read_618	12	94178648	T	A	FullMotif	FALSE	1
overlapped_read_619	12	94207655	A	G	NoMotif	FALSE	1
peakno_3002	11	94566162	G	T	FullMotif	FALSE	1
peakno_1322	14	94623544	C	A	NoMotif	FALSE	1
peakno_1494	6	94755141	G	A	FullMotif	FALSE	1
peakno_2556	4	94792111	G	T	FullMotif	FALSE	1
peakno_2531	5	95055946	A	G	FullMotif	FALSE	1
peakno_2531	5	95055948	C	T	FullMotif	FALSE	1
overlapped_read_595	1	95209617	T	G	FullMotif	FALSE	1
overlapped_read_622	12	95283833	G	C	FullMotif	FALSE	1
overlapped_read_623	12	95348118	T	C	FullMotif	FALSE	1
peakno_2568	4	95437555	T	G	FullMotif	FALSE	1
peakno_1974	10	95835607	G	C	NoMotif	FALSE	1
peakno_1974	10	95836092	T	G	NoMotif	FALSE	1
peakno_626	13	95864485	A	C	FullMotif	FALSE	1
peakno_845	13	95878788	T	C	NoMotif	FALSE	1
peakno_1924	8	96004126	C	G	FullMotif	FALSE	1
peakno_630	13	96211423	G	A	NoMotif	FALSE	1
overlapped_read_392	15	96223063	C	T	FullMotif	FALSE	1
peakno_1975	10	97234612	A	T	FullMotif	FALSE	1
peakno_2752	4	97351112	G	C	NoMotif	FALSE	1
peakno_219	8	97884726	T	G	NoMotif	FALSE	1
peakno_222	8	98096972	T	G	FullMotif	FALSE	1
peakno_1733	9	98248213	T	G	FullMotif	FALSE	1
overlapped_read_297	14	98771219	G	C	FullMotif	FALSE	1
peakno_1237	7	99606327	G	T	NoMotif	FALSE	1
peakno_2092	1	100501076	C	G	NoMotif	FALSE	1
overlapped_read_580	2	100615601	T	C	FullMotif	TRUE	1
overlapped_read_581	2	100684630	C	T	FullMotif	FALSE	1
peakno_1762	9	100834927	A	G	NoMotif	FALSE	1
peakno_2258	1	100878676	A	T	FullMotif	FALSE	1
peakno_408	8	100882247	A	G	NoMotif	FALSE	1
peakno_2260	1	100918527	G	C	NoMotif	FALSE	1
overlapped_read_555	9	100938326	C	T	FullMotif	FALSE	1
peakno_2782	4	100939040	C	T	FullMotif	FALSE	1
peakno_2149	10	101098636	C	T	NoMotif	FALSE	1
peakno_1257	7	101132626	C	T	NoMotif	FALSE	1
overlapped_read_396	15	101262030	C	G	NoMotif	FALSE	1
peakno_1599	12	101368645	C	A	FullMotif	FALSE	1
peakno_1599	12	101368714	C	G	FullMotif	FALSE	1
peakno_1599	12	101368733	A	C	FullMotif	FALSE	1
peakno_1258	7	101526212	G	T	NoMotif	FALSE	1
overlapped_read_583	2	101696854	C	T	NoMotif	FALSE	1
peakno_1211	3	101774538	C	A	NoMotif	FALSE	1
peakno_1518	3	101957290	T	A	NoMotif	FALSE	1
overlapped_read_610	4	102132335	A	T	FullMotif	FALSE	1
peakno_3016	11	102235667	T	C	NoMotif	FALSE	1
peakno_3022	11	102384573	T	G	NoMotif	FALSE	1
peakno_436	8	102507640	A	G	FullMotif	FALSE	1
peakno_1278	7	103570729	T	C	NoMotif	FALSE	1
peakno_1619	12	103767011	A	T	NoMotif	FALSE	1
peakno_1279	7	103782894	G	C	FullMotif	FALSE	1
peakno_1752	14	104291170	C	T	NoMotif	FALSE	1
overlapped_read_408	3	104317978	A	C	NoMotif	FALSE	1
overlapped_read_409	3	104330250	C	T	FullMotif	FALSE	1
peakno_1532	3	104529877	C	A	NoMotif	FALSE	1
peakno_1532	3	104530359	A	G	NoMotif	FALSE	1
peakno_987	13	104823905	C	G	NoMotif	FALSE	1
peakno_1534	3	104859876	A	G	FullMotif	FALSE	1
overlapped_read_95	7	105858005	C	G	FullMotif	FALSE	1
overlapped_read_557	9	106028478	T	C	NoMotif	FALSE	1
peakno_2160	10	106048317	T	A	NoMotif	FALSE	1
peakno_2235	2	106060923	G	C	NoMotif	FALSE	1
peakno_2044	12	106490421	A	T	NoMotif	FALSE	1
peakno_2951	4	106832279	C	A	NoMotif	FALSE	1
peakno_1409	7	107167820	T	A	NoMotif	FALSE	1
overlapped_read_302	14	107254681	A	G	FullMotif	FALSE	1
peakno_1694	11	107702088	A	C	FullMotif	FALSE	1
peakno_1694	11	107702222	A	C	FullMotif	FALSE	1
peakno_1730	X	107816523	A	G	FullMotif	FALSE	1
overlapped_read_453	11	108477504	T	A	NoMotif	FALSE	1
overlapped_read_215	8	108627000	C	T	FullMotif	FALSE	1
peakno_2252	2	108888295	C	A	FullMotif	FALSE	1
peakno_2110	9	109402834	A	T	NoMotif	FALSE	1
peakno_1004	13	109571885	T	C	NoMotif	FALSE	1
overlapped_read_433	13	109600599	A	G	FullMotif	FALSE	1
peakno_2257	2	109626419	T	C	FullMotif	FALSE	1
peakno_1006	13	109632501	T	C	FullMotif	FALSE	1
peakno_2353	X	109912937	C	G	NoMotif	FALSE	1
onlynormal_read_236	1	110175451	A	G	FullMotif	FALSE	1
peakno_1769	9	110217748	C	T	FullMotif	FALSE	1
peakno_1769	9	110217914	T	A	FullMotif	FALSE	1
peakno_886	13	110309591	A	T	FullMotif	FALSE	1
peakno_886	13	110309727	G	C	FullMotif	FALSE	1
peakno_2312	1	110412577	T	A	FullMotif	FALSE	1
overlapped_read_369	10	110481865	A	T	NoMotif	FALSE	1
peakno_1882	12	110777574	T	A	NoMotif	FALSE	1
peakno_328	7	110902742	G	A	NoMotif	FALSE	1
overlapped_read_558	9	110905310	G	T	FullMotif	FALSE	1
peakno_2143	6	111084802	C	G	NoMotif	FALSE	1
peakno_2143	6	111085177	T	C	NoMotif	FALSE	1
peakno_330	7	111169794	C	A	NoMotif	FALSE	1
peakno_3092	11	111205542	T	A	NoMotif	FALSE	1
peakno_331	7	111406178	T	G	NoMotif	FALSE	1
peakno_1240	13	111462361	G	T	NoMotif	FALSE	1
peakno_337	7	111800773	G	T	FullMotif	FALSE	1
peakno_2459	2	113346176	C	A	NoMotif	FALSE	1
peakno_1709	5	113668969	C	T	NoMotif	FALSE	1
peakno_2153	6	114007283	C	T	FullMotif	FALSE	1
overlapped_read_492	11	114050044	G	C	FullMotif	FALSE	1
peakno_2176	10	114122464	T	G	FullMotif	FALSE	1
peakno_404	3	114508870	A	T	NoMotif	FALSE	1
peakno_405	3	114626014	A	C	NoMotif	FALSE	1
overlapped_read_251	5	114894491	G	C	FullMotif	TRUE	1
overlapped_read_251	5	114894562	C	T	FullMotif	FALSE	1
peakno_3117	11	115091369	A	T	NoMotif	FALSE	1
overlapped_read_145	12	115093803	T	A	FullMotif	FALSE	1
peakno_349	7	115317982	A	G	NoMotif	FALSE	1
peakno_349	7	115318288	T	C	NoMotif	FALSE	1
overlapped_read_147	12	115351908	C	A	NoMotif	FALSE	1
peakno_2286	10	115719609	A	T	FullMotif	FALSE	1
peakno_2769	5	115966911	T	C	NoMotif	FALSE	1
peakno_2162	6	116565927	T	C	FullMotif	FALSE	1
peakno_1954	1	116750009	C	G	NoMotif	FALSE	1
peakno_7	11	117047057	A	G	NoMotif	FALSE	1
peakno_2771	5	117216910	G	C	NoMotif	FALSE	1
peakno_2219	9	117381777	C	T	FullMotif	FALSE	1
overlapped_read_252	5	117714539	T	A	FullMotif	FALSE	1
peakno_1705	12	117956924	A	T	FullMotif	FALSE	1
peakno_1720	12	120154262	A	G	FullMotif	FALSE	1
peakno_1720	12	120154386	G	A	FullMotif	FALSE	1
peakno_2243	9	120820287	C	A	NoMotif	FALSE	1
peakno_2243	9	120820701	A	G	NoMotif	FALSE	1
overlapped_read_494	11	120911870	G	A	NoMotif	FALSE	1
peakno_822	3	120949018	A	T	NoMotif	FALSE	1
peakno_19	11	120989639	T	G	NoMotif	FALSE	1
peakno_25	11	121347491	C	T	NoMotif	FALSE	1
peakno_511	3	121564014	C	A	NoMotif	FALSE	1
peakno_2507	2	122040009	T	C	FullMotif	FALSE	1
overlapped_read_105	7	122349303	T	C	NoMotif	FALSE	1
peakno_1764	12	123656442	C	T	NoMotif	FALSE	1
peakno_2272	5	123991842	A	C	NoMotif	FALSE	1
peakno_1766	12	124171370	G	T	NoMotif	FALSE	1
onlynormal_read_238	9	124212790	T	A	FullMotif	FALSE	1
overlapped_read_226	8	124418183	A	G	FullMotif	FALSE	1
overlapped_read_226	8	124418194	T	A	FullMotif	FALSE	1
peakno_1793	12	125094099	A	C	FullMotif	FALSE	1
peakno_984	8	125214120	G	T	FullMotif	FALSE	1
overlapped_read_255	5	125845072	G	T	FullMotif	FALSE	1
overlapped_read_495	11	125962242	T	C	FullMotif	FALSE	1
peakno_2539	10	126053460	A	C	NoMotif	FALSE	1
peakno_2546	10	127280409	G	A	NoMotif	FALSE	1
peakno_2561	10	127322133	A	T	NoMotif	FALSE	1
peakno_2562	10	127383970	G	C	NoMotif	FALSE	1
peakno_47	11	127636377	C	G	FullMotif	FALSE	1
peakno_997	8	128031000	C	G	NoMotif	FALSE	1
peakno_2461	9	128059305	T	A	NoMotif	FALSE	1
peakno_2461	9	128059491	T	A	NoMotif	FALSE	1
peakno_2461	9	128059567	T	A	NoMotif	FALSE	1
peakno_1000	8	128256230	T	C	NoMotif	FALSE	1
peakno_1001	8	128506147	C	G	NoMotif	FALSE	1
peakno_1007	8	128531847	G	T	NoMotif	FALSE	1
peakno_53	11	128884199	C	A	NoMotif	FALSE	1
peakno_2595	10	128956382	A	G	FullMotif	FALSE	1
overlapped_read_230	8	129169697	C	A	FullMotif	FALSE	1
peakno_411	11	129512298	C	A	NoMotif	FALSE	1
onlynormal_read_240	9	129948512	A	C	NoMotif	FALSE	1
peakno_2096	12	129987043	T	A	NoMotif	FALSE	1
overlapped_read_106	7	130008868	T	C	FullMotif	FALSE	1
overlapped_read_177	12	130035214	G	C	FullMotif	FALSE	1
peakno_874	11	130051244	C	G	NoMotif	FALSE	1
peakno_2105	12	130189342	C	A	NoMotif	FALSE	1
peakno_2473	9	130337017	A	C	NoMotif	FALSE	1
peakno_906	3	130569755	C	T	FullMotif	FALSE	1
peakno_2475	9	130585251	C	T	FullMotif	FALSE	1
peakno_2323	6	131869845	C	T	FullMotif	FALSE	1
peakno_2323	6	131870087	T	G	FullMotif	FALSE	1
onlynormal_read_166	6	132514034	T	C	FullMotif	FALSE	1
peakno_2327	6	132607960	T	A	NoMotif	FALSE	1
peakno_2547	5	132625665	C	G	NoMotif	FALSE	1
peakno_2628	10	132943379	G	T	FullMotif	FALSE	1
peakno_931	7	134152872	A	G	NoMotif	FALSE	1
peakno_1664	2	134432811	T	G	NoMotif	FALSE	1
peakno_1277	8	134468122	G	A	NoMotif	FALSE	1
peakno_1281	8	134837095	G	C	NoMotif	FALSE	1
overlapped_read_604	9	134953524	A	C	FullMotif	FALSE	1
peakno_2596	5	135287080	C	T	FullMotif	FALSE	1
peakno_2594	X	135536031	A	C	NoMotif	FALSE	1
peakno_3033	4	135550654	A	G	NoMotif	FALSE	1
peakno_1299	8	135806475	T	C	NoMotif	FALSE	1
peakno_2623	5	136851301	A	G	NoMotif	FALSE	1
peakno_945	7	137266480	G	C	NoMotif	FALSE	1
peakno_945	7	137266539	C	G	NoMotif	FALSE	1
peakno_2627	5	137534640	A	C	NoMotif	FALSE	1
peakno_2599	6	137970326	C	T	FullMotif	FALSE	1
overlapped_read_674	6	138194332	A	G	NoMotif	FALSE	1
peakno_2810	2	138650478	G	T	FullMotif	FALSE	1
peakno_956	7	138796057	T	A	FullMotif	FALSE	1
peakno_2626	6	138814314	T	C	NoMotif	FALSE	1
peakno_3034	4	138822374	G	A	NoMotif	FALSE	1
peakno_3034	4	138822584	A	T	NoMotif	FALSE	1
peakno_3035	4	139252030	C	A	NoMotif	FALSE	1
peakno_2812	6	139806949	A	C	FullMotif	FALSE	1
overlapped_read_425	3	139905555	A	C	NoMotif	FALSE	1
overlapped_read_425	3	139905786	G	A	NoMotif	FALSE	1
peakno_961	7	140185380	A	G	NoMotif	FALSE	1
peakno_3125	4	140617520	C	G	FullMotif	FALSE	1
peakno_2831	6	141725106	C	G	FullMotif	FALSE	1
peakno_217	2	144975491	G	A	FullMotif	FALSE	1
peakno_2859	5	147136130	A	G	FullMotif	FALSE	1
peakno_2865	5	147521419	C	G	FullMotif	FALSE	1
peakno_1147	7	147826031	C	A	NoMotif	FALSE	1
peakno_3146	4	148038871	C	G	NoMotif	FALSE	1
peakno_243	6	148456309	A	T	NoMotif	FALSE	1
peakno_244	6	148579193	G	T	NoMotif	FALSE	1
peakno_3151	3	148667279	G	A	NoMotif	FALSE	1
peakno_3150	4	148837543	A	T	FullMotif	FALSE	1
peakno_3152	3	148995586	T	C	FullMotif	FALSE	1
peakno_3153	4	149425104	A	T	NoMotif	FALSE	1
onlynormal_read_241	1	150540560	G	T	FullMotif	FALSE	1
onlynormal_read_241	1	150540907	T	A	FullMotif	FALSE	1
peakno_250	5	150794111	A	T	FullMotif	FALSE	1
peakno_239	2	151031123	T	C	NoMotif	FALSE	1
onlynormal_read_58	7	151440480	C	G	FullMotif	FALSE	1
overlapped_read_442	3	152103630	C	G	NoMotif	FALSE	1
peakno_2161	1	152164475	T	A	NoMotif	FALSE	1
overlapped_read_443	3	154043188	A	T	FullMotif	FALSE	1
peakno_2163	1	154115066	G	T	NoMotif	FALSE	1
overlapped_read_632	1	154390882	T	G	NoMotif	FALSE	1
overlapped_read_632	1	154390961	T	C	NoMotif	FALSE	1
peakno_76	3	154423811	A	G	NoMotif	FALSE	1
peakno_1340	7	155440693	T	G	NoMotif	FALSE	1
peakno_75	4	156366566	T	A	NoMotif	FALSE	1
peakno_75	4	156366746	G	T	NoMotif	FALSE	1
overlapped_read_446	3	156884623	T	G	FullMotif	FALSE	1
overlapped_read_447	3	158440971	G	T	NoMotif	FALSE	1
overlapped_read_270	5	158613636	A	T	FullMotif	FALSE	1
overlapped_read_270	5	158613637	C	T	FullMotif	FALSE	1
peakno_1200	3	159766950	T	A	NoMotif	FALSE	1
peakno_442	2	159950020	T	C	NoMotif	FALSE	1
peakno_1594	6	160594177	A	C	NoMotif	FALSE	1
peakno_2178	1	162843656	T	C	NoMotif	FALSE	1
peakno_2178	1	162844046	A	G	NoMotif	FALSE	1
peakno_453	5	162868107	T	A	NoMotif	FALSE	1
peakno_1605	6	163915648	G	A	NoMotif	FALSE	1
peakno_2041	6	166492388	T	A	NoMotif	FALSE	1
peakno_1866	2	166809332	A	C	NoMotif	FALSE	1
peakno_1866	2	166809715	A	C	NoMotif	FALSE	1
peakno_1867	2	167013778	A	G	NoMotif	FALSE	1
peakno_1931	5	169360903	C	A	FullMotif	FALSE	1
peakno_2321	1	169538237	T	C	FullMotif	FALSE	1
peakno_2322	1	169541230	C	T	NoMotif	FALSE	1
overlapped_read_467	3	170585631	C	A	NoMotif	FALSE	1
peakno_2031	2	171386738	G	T	FullMotif	FALSE	1
peakno_2031	2	171387116	T	C	FullMotif	FALSE	1
peakno_463	5	171810501	A	G	NoMotif	FALSE	1
onlynormal_read_198	3	172326352	T	G	FullMotif	FALSE	1
onlynormal_read_198	3	172326489	A	T	FullMotif	FALSE	1
onlynormal_read_198	3	172326623	T	C	FullMotif	FALSE	1
overlapped_read_643	1	172715585	A	T	FullMotif	FALSE	1
overlapped_read_643	1	172715586	G	T	FullMotif	FALSE	1
overlapped_read_643	1	172715814	T	G	FullMotif	FALSE	1
overlapped_read_279	5	172847215	A	T	FullMotif	FALSE	1
peakno_2348	2	173893652	A	C	NoMotif	FALSE	1
overlapped_read_472	3	174058992	A	C	NoMotif	FALSE	1
overlapped_read_472	3	174059025	A	G	NoMotif	FALSE	1
peakno_2342	1	174537520	A	T	NoMotif	FALSE	1
overlapped_read_473	3	175202524	A	G	NoMotif	FALSE	1
peakno_1543	4	175317817	A	T	NoMotif	FALSE	1
peakno_1653	3	176478385	T	C	NoMotif	FALSE	1
peakno_1544	4	176630469	C	T	NoMotif	FALSE	1
peakno_2543	1	176665404	C	T	FullMotif	FALSE	1
overlapped_read_475	3	176691945	C	T	FullMotif	FALSE	1
peakno_2558	1	177620365	C	T	FullMotif	FALSE	1
peakno_643	5	177732452	C	T	NoMotif	FALSE	1
overlapped_read_283	5	177758660	T	C	FullMotif	FALSE	1
peakno_2376	2	179774488	A	G	FullMotif	FALSE	1
peakno_2391	2	181122839	G	C	NoMotif	FALSE	1
peakno_2598	1	181328307	A	T	NoMotif	FALSE	1
peakno_2402	2	181664209	T	C	FullMotif	FALSE	1
peakno_1651	4	182878509	A	T	NoMotif	FALSE	1
peakno_1989	3	183127430	C	T	NoMotif	FALSE	1
overlapped_read_480	3	183483408	C	A	FullMotif	TRUE	1
overlapped_read_158	4	184509008	C	T	FullMotif	FALSE	1
peakno_2639	1	184806100	T	G	NoMotif	FALSE	1
peakno_2639	1	184806399	T	G	NoMotif	FALSE	1
peakno_2825	1	184980121	G	A	NoMotif	FALSE	1
peakno_2826	1	185127184	A	G	NoMotif	FALSE	1
peakno_2828	1	185486025	T	C	NoMotif	FALSE	1
peakno_2829	1	185504079	C	G	NoMotif	FALSE	1
peakno_2839	1	185666158	G	T	NoMotif	FALSE	1
overlapped_read_482	3	187457462	C	A	FullMotif	FALSE	1
peakno_2848	1	188139100	A	C	NoMotif	FALSE	1
peakno_2010	3	188301274	A	G	NoMotif	FALSE	1
peakno_2010	3	188301529	T	A	NoMotif	FALSE	1
peakno_2183	3	189986933	C	T	NoMotif	FALSE	1
peakno_2188	3	190478871	C	G	NoMotif	FALSE	1
peakno_2189	3	190525727	C	G	FullMotif	FALSE	1
peakno_2630	2	191829652	T	G	NoMotif	FALSE	1
peakno_2650	2	194138059	G	T	NoMotif	FALSE	1
peakno_2651	2	194339567	T	G	NoMotif	FALSE	1
peakno_161	1	197753236	A	G	NoMotif	FALSE	1
overlapped_read_657	1	204058057	G	A	FullMotif	FALSE	1
peakno_2873	2	204496168	A	T	FullMotif	FALSE	1
peakno_269	1	205668294	T	C	FullMotif	FALSE	1
peakno_2887	2	207573222	A	T	NoMotif	FALSE	1
overlapped_read_660	2	211098208	G	A	FullMotif	FALSE	1
peakno_871	2	211296029	A	T	NoMotif	FALSE	1
peakno_2971	2	212243432	A	G	NoMotif	FALSE	1
overlapped_read_661	2	215259918	A	T	NoMotif	FALSE	1
peakno_2987	2	217742842	T	C	NoMotif	FALSE	1
peakno_465	1	218664046	A	T	NoMotif	FALSE	1
peakno_469	1	219452755	A	C	NoMotif	FALSE	1
peakno_3039	2	220263813	A	G	NoMotif	FALSE	1
peakno_3040	2	220637060	A	T	NoMotif	FALSE	1
peakno_472	1	220907799	C	T	NoMotif	FALSE	1
overlapped_read_664	2	222475636	C	G	FullMotif	FALSE	1
peakno_647	1	222796426	C	T	NoMotif	FALSE	1
peakno_650	1	224465414	T	G	FullMotif	FALSE	1
peakno_654	1	224827989	G	C	NoMotif	FALSE	1
peakno_3056	2	225799854	G	A	NoMotif	FALSE	1
peakno_735	1	225960689	T	C	NoMotif	FALSE	1
peakno_749	1	227532036	A	G	FullMotif	FALSE	1
overlapped_read_668	2	227603800	G	A	FullMotif	FALSE	1
peakno_752	1	228864404	T	C	FullMotif	FALSE	1
overlapped_read_677	1	229365709	A	C	NoMotif	FALSE	1
peakno_755	1	229409894	A	T	NoMotif	FALSE	1
peakno_3167	2	230377628	C	G	NoMotif	FALSE	1
peakno_3170	2	230477248	G	C	FullMotif	FALSE	1
overlapped_read_679	1	231820030	G	T	NoMotif	FALSE	1
peakno_873	2	233100029	T	G	FullMotif	FALSE	1
peakno_3196	2	234651443	C	G	FullMotif	FALSE	1
peakno_3206	2	234991025	G	T	NoMotif	FALSE	1
peakno_3211	2	235542579	T	G	NoMotif	FALSE	1
peakno_3212	2	235622605	G	C	NoMotif	FALSE	1
peakno_3216	2	236450542	A	G	NoMotif	FALSE	1
peakno_3216	2	236450734	T	C	NoMotif	FALSE	1
onlynormal_read_280	2	238073227	T	G	NoMotif	FALSE	1
onlynormal_read_280	2	238073273	T	G	NoMotif	FALSE	1
onlynormal_read_280	2	238073281	C	G	NoMotif	FALSE	1
overlapped_read_692	2	239505660	C	A	NoMotif	FALSE	1
overlapped_read_692	2	239505871	A	G	NoMotif	FALSE	1
peakno_86	2	240031587	A	C	NoMotif	FALSE	1
peakno_1485	1	244065774	G	C	NoMotif	FALSE	1
peakno_1487	1	245406410	A	G	NoMotif	FALSE	1
peakno_1487	1	245406548	T	G	NoMotif	FALSE	1
peakno_1492	1	245564684	C	G	NoMotif	FALSE	1
peakno_1492	1	245564760	G	T	NoMotif	FALSE	1
overlapped_read_703	1	246772179	C	T	NoMotif	FALSE	1
peakno_1505	1	246780838	A	G	FullMotif	FALSE	1
